# Supplementary material for: An assessment of the global impact of 21st century land use change on soil erosion
Source: Nat Commun. 2017 Dec 8;8:2013. doi: 10.1038/s41467-017-02142-7 (PMC5722879; doi:10.1038/s41467-017-02142-7)
Supplement: Supplementary file 4 — Supplementary Data 1 [file 41467_2017_2142_MOESM4_ESM.xlsx]

## Sheet: Foglio1
Supplementary Data 1
Set of the 170 crop statistics used for the computation of the C-factor for croplands.
The crops are grouped in fourteen crop groups according to their soil cover effectiveness. Crop data were provided by the Food and Agriculture Organization (FAO) (FAOSTAT database).
Crop Group 1: Cereal Grains
Wheat
Barley
Sorghum
Millet
Oats
Rye
Triticale
Cereals, nes
Buckwheat
Grain, mixed
Fonio
Maize, green
Maize
Rice, paddy
Crop Group 2: Legume Vegetables
Soybeans
Beans, dry
Groundnuts, with shell
Chick peas
Cow peas, dry
Peas, dry
Pigeon peas
Pulses, nes
Lentils
Broad beans, horse beans, dry
Peas, green
Beans, green
Lupins
Vetches
Vegetables, leguminous nes
String beans
Bambara beans
Crop Group 3: Root and Tuber Vegetables
Cassava
Potatoes
Sugar beet
Yams
Sweet potatoes
Taro (cocoyam)
Roots and tubers, nes
Carrots and turnips
Vegetables and roots fodder
Ginger
Beets for fodder
Turnips for fodder
Swedes for fodder
Yautia (cocoyam)
Chicory roots
Carrots for fodder
Crop Group 4: Fruiting Vegetables
Tomatoes
Chillies and peppers, dry
Chillies and peppers, green
Eggplants (aubergines)
Okra
Pepper (piper spp.)
Artichokes
Crop Group 5: Cucurbit Vegetables
Watermelons
Cucumbers and gherkins
Pumpkins, squash and gourds
Melons, other (inc.cantaloupes)
Melonseed
Crop Group 6: Bulb Vegetable
Onions, dry
Garlic
Onions, shallots, green
Leeks, other alliaceous vegetables
Asparagus
Crop Group 7: Leafy Vegetables
Lettuce and chicory
Spinach
Anise, badian, fennel, coriander
Cauliflowers and broccoli
Cabbage for fodder
Cabbages and other brassicas
Quinoa
Vegetables, fresh nes
Tobacco, unmanufactured
Crop Group 8. Forage, Fodder and Straw of Cereal
Mixed Grasses and Legumes
Forage and silage, maize
Forage and silage, legumes
Forage and silage, clover
Forage and silage, grasses nes
Forage products
Forage and silage, alfalfa
Forage and silage, rye grass
Forage and silage, green oilseeds
Forage and silage, sorghum
Crop Group 9: Grapes and Hops
Grapes
Hops
Crop Group 10: Oilseed Group
Sunflower seed
Rapeseed
Sesame seed
Oilseeds nes
Linseed
Castor oil seed
Safflower seed
Mustard seed
Canary seed
Poppy seed
Jojoba seed
Seed cotton
Crop Group 11: Fibre Crops
Jute
Bastfibres, other
Manila fibre (abaca)
Flax fibre and tow
Agave fibres nes
Sisal
Fibre crops nes
Crop Group 12: Berries Group
Berries nes
Raspberries
Blueberries
Gooseberries
Cranberries
Currants
Strawberries
Crop Group 13: Shrubs Herbs and Spices Group
Coffee, green
Nutmeg, mace and cardamoms
Cinnamon (canella)
Vanilla
Maté
Cloves
Spices, nes
Sugar cane
Sugar crops, nes
Ramie
Tea (0.1-0.2)
Tea nes
Hemp tow waste
Hempseed
Peppermint
Pyrethrum, dried
Crop Group 14: Trees/Fruit Tree
Almond
Almonds, with shell
Apples
Apricots
Areca nuts
Avocados
Bananas
Brazil nuts, with shell
Carobs
Cashew nuts, with shell
Cashewapple
Cherries
Cherries, sour
Chestnut
Cocoa, beans
Coconuts
Dates
Figs
Fruit, citrus nes
Fruit, fresh nes
Fruit, pome nes
Fruit, stone nes
Fruit, tropical fresh nes
Grapefruit (inc. pomelos)
Hazelnuts, with shell
Kapok fruit
Karite nuts (sheanuts)
Kiwi fruit
Kola nuts
Lemons and limes
Mangoes, mangosteens, guavas
Nuts, nes
Oil, palm fruit
Olives
Oranges
Papayas
Peaches and nectarines
Pears
Persimmons
Pineapples
Pistachios
Plantains
Plums and sloes
Quinces
Rubber, natural
Tallowtree seed
Tangerines, mandarins, clementines, satsumas
Tung nuts
Walnuts, with shell
